# Supplementary material for: Competitive Hybridization of a Microarray Identifies CMKLR1 as an Up-Regulated Gene in Human Bone Marrow-Derived Mesenchymal Stem Cells Compared to Human Embryonic Fibroblasts
Source: Curr Issues Mol Biol. 2022 Mar 28;44(4):1497–512. doi: 10.3390/cimb44040102 (PMC9164045; doi:10.3390/cimb44040102)
Supplement: Supplementary file 1 [file cimb-44-00102-s001.zip]

Archive with 1 entries (1 files):
- cimb-1631853-supplementary.pdf
